# Supplementary material for: The interaction between flagellin and the glycosphingolipid Gb3 on host cells contributes to Bacillus cereus acute infection
Source: Virulence. 2020 Jun 7;11(1):769–80. doi: 10.1080/21505594.2020.1773077 (PMC7567440; doi:10.1080/21505594.2020.1773077)
Supplement: Supplemental Material [file KVIR_A_1773077_SM2623.zip]

Archive with 4 entries (4 files):
- Figure S1 caption.docx
- Figure S1.tif
- Table S1.docx
- Table S2.docx
